# Supplementary material for: Molecular Dynamics Insights into Peptide-Based Tetrodotoxin Delivery Nanostructures
Source: Molecules. 2024 Dec 27;30(1):61. doi: 10.3390/molecules30010061 (PMC11721190; doi:10.3390/molecules30010061)
Supplement: Supplementary file 1 [file molecules-30-00061-s001.zip]

Archive with 1 entries (1 files):
- molecules-3342709-supplementary.pdf
